# Supplementary material for: Immunological fingerprint of 4CMenB recombinant antigens via protein microarray reveals key immunosignatures correlating with bactericidal activity
Source: Nat Commun. 2020 Oct 5;11:4994. doi: 10.1038/s41467-020-18791-0 (PMC7536418; doi:10.1038/s41467-020-18791-0)
Supplement: Supplementary file 3 — Source Data [file 41467_2020_18791_MOESM3_ESM.zip]

Archive with 4 entries (4 files):
- Source-data-Fig 5A.xlsx
- Source-data-Fig 5B.xlsx
- Source-data-Fig 5C.xlsx
- Source-data-Fig 5D.xlsx
