# Supplementary material for: Immunological fingerprint of 4CMenB recombinant antigens via protein microarray reveals key immunosignatures correlating with bactericidal activity
Source: Nat Commun. 2020 Oct 5;11:4994. doi: 10.1038/s41467-020-18791-0 (PMC7536418; doi:10.1038/s41467-020-18791-0)
Supplement: Supplementary file 3 — Source Data [file 41467_2020_18791_MOESM3_ESM.zip › Source-data-Fig 5A.xlsx]

## Sheet: Figure 5A
Figure 5A
Correlation of bactericidal activity with specific or general protein array reactivity. Panels A represent the single fHbp fragments contribution to the PLS regression model of the SBA outcome through MFI fragment signals. The fragment importance score corresponds to a weighted sum of the absolute regression coefficients, values > 75% suggest the relevant predictors of the model.
	fragment	feature importance
1	A-01	35.9913
2	A-02	93.0077
3	A-09	16.6529
4	A-10	9.41066
5	A-11	25.5213
6	A-12	48.7944
7	A-13	39.9174
8	A-14	42.2289
9	A-15	61.3672
10	A-16	18.7793
11	A-17	38.7044
12	A-18	0.464326
13	A-19	0
14	A-20	22.2692
15	A-21	78.9289
16	A-22	100
17	A-23	87.4292
18	A-24	84.4334
19	A-25	10.47
20	A-26	4.33073
21	A-27	9.80865
22	A-28	1.48893
