# Supplementary material for: Immunological fingerprint of 4CMenB recombinant antigens via protein microarray reveals key immunosignatures correlating with bactericidal activity
Source: Nat Commun. 2020 Oct 5;11:4994. doi: 10.1038/s41467-020-18791-0 (PMC7536418; doi:10.1038/s41467-020-18791-0)
Supplement: Supplementary file 3 — Source Data [file 41467_2020_18791_MOESM3_ESM.zip › Source-data-Fig 5B.xlsx]

## Sheet: Figure 5B
Figure 5B
Correlation of bactericidal activity with specific or general protein array reactivity. Panels B represent the single NadA fragments contribution to the PLS regression model of the SBA outcome through MFI fragment signals. The fragment importance score corresponds to a weighted sum of the absolute regression coefficients, values > 75% suggest the relevant predictors of the model.
	fragment	feature importance
1	B-01	89.936
2	B-02	93.3318
3	B-03	99.788
4	B-04	0
5	B-05	67.3823
6	B-06	98.0722
7	B-07	61.3997
8	B-08	50.4312
9	B-09	21.0343
10	B-10	30.2688
11	B-11	5.6448
12	B-12	39.0451
13	B-13	21.1106
14	B-14	34.6411
15	B-15	48.0073
16	B-16	49.3656
17	B-17	44.9267
18	B-18	28.4226
19	B-19	25.1143
20	B-20	45.531
21	B-21	79.1525
22	B-22	24.2839
23	B-23	8.83765
24	B-24	62.8576
25	B-25	94.7846
26	B-26	40.1281
27	B-27	32.561
28	B-28	100
29	B-29	27.0341
30	B-30	72.7776
31	B-31	97.6195
32	B-32	21.9673
33	B-33	85.7716
34	B-34	1.36429
35	B-35	13.1729
36	B-36	7.03839
37	B-37	31.6009
38	B-38	32.7073
39	B-39	54.4273
40	B-40	7.09099
41	B-41	7.21875
