# Supplementary material for: Immunological fingerprint of 4CMenB recombinant antigens via protein microarray reveals key immunosignatures correlating with bactericidal activity
Source: Nat Commun. 2020 Oct 5;11:4994. doi: 10.1038/s41467-020-18791-0 (PMC7536418; doi:10.1038/s41467-020-18791-0)
Supplement: Supplementary file 3 — Source Data [file 41467_2020_18791_MOESM3_ESM.zip › Source-data-Fig 5C.xlsx]

## Sheet: Figure 5C
Figure 5C
Scatterplots of the absolute value of global MFI first PLS component scores against the log2 of SBA titres for fHbp antigen in all age groups.
	Comp 1	Log2(SBA)
ADU.001	-51995.1	5
ADU.002	-5588.8	5.52356
ADU.003	2412.98	5.45943
ADU.004	32484.4	7.85798
ADU.005	23200.2	7.45121
ADU.006	-60544.7	6.14975
ADU.007	31342.3	8.11374
ADU.008	-17691.8	7.55459
ADU.009	10085.5	6.6865
ADU.010	-48336.1	4.64386
ADU.011	-36180.5	5.24793
ADU.012	16480.6	8.93369
ADU.013	-47136.8	6.61471
ADU.014	26909.8	7.64386
ADU.015	-58542.2	5.61471
ADU.016	4680.79	6
ADU.017	-10450.1	6.58496
ADU.018	-53596.7	5.97728
ADU.019	14214.7	7.09803
ADU.020	-8113.85	4.9542
ADU.021	-72404.9	3.45943
ADU.022	4636.54	4.85798
ADU.024	-22943.8	6.97728
ADU.025	15946.5	5.83289
ADU.026	20783.8	6.93074
ADU.027	-5757.33	5.75489
ADU.028	-24507	6.59991
ADU.029	-86706.2	4.32193
ADU.030	-60801.9	6.6865
ADO.001	-62988.7	5.83289
ADO.002	6339.05	6.42626
ADO.003	26652.3	8.98299
ADO.004	-33751	6.70044
ADO.005	-10878.7	7.70736
ADO.006	15752.2	8.8009
ADO.007	-114166	5.61471
ADO.010	-60853.5	5.90689
ADO.011	18140	8.71081
ADO.012	29274.2	9.91289
ADO.013	19351.1	7.91289
ADO.015	13993.5	8.3443
ADO.016	-10128.7	6.94252
ADO.017	-22949.9	6.65821
ADO.018	-36935.7	5.97728
ADO.019	17051.5	8.59246
ADO.020	-29672.2	7.74147
ADO.022	-72359.4	6.04439
ADO.024	-36404.1	7.46761
ADO.025	24746.9	9.43879
ADO.027	-91248.8	3.16993
ADO.028	27113.6	8.3443
ADO.029	19454.1	8.30834
ADO.030	13532.3	8.69349
ADO.031	11271.3	8.49985
ADO.033	26195.4	7.94252
ADO.034	1202.89	7.57743
ADO.035	19266.4	7.35755
ADO.037	18505.3	7.98869
ADO.038	3397.15	8.04985
ADO.040	31825.9	10.3219
ADO.041	15968.6	9.64926
ADO.042	-37986	5.93074
ADO.043	33545.8	9.62388
ADO.044	-21500	7.07682
ADO.045	31682.8	7.7211
INF.001	20563.5	7.83289
INF.002	30031.5	7.19967
INF.003	22330.9	6.56986
INF.004	28965	7.49985
INF.005	26947.5	7.01123
INF.006	-13310.4	5.93074
INF.007	-37950.3	6.37504
INF.008	-57621	4.9542
INF.009	11773.7	7.47573
INF.010	-53120.1	4.64386
INF.011	29903.3	6.6865
INF.012	29349.9	9.38586
INF.013	29074.4	7.42626
INF.014	4437.57	4.32193
INF.015	21758.4	6.32193
INF.016	36768	9.17991
INF.017	-31485.9	2.80735
INF.018	-53525	5.49185
INF.019	16754.3	6.96578
INF.020	9298.43	7.7879
INF.021	31735.9	7.35755
INF.022	36964.8	6.53916
INF.023	13474.7	7.59991
INF.024	-30087.5	5.49185
INF.025	27119.6	8.74147
INF.026	30213.7	6.47573
INF.027	29658.7	8.09803
INF.028	-61728.6	4.58496
INF.029	10064.3	7.55459
INF.030	27106.6	6.56986
INF.031	29434.6	9.42417
INF.032	19800.2	6.45943
INF.033	32315.6	6.18982
INF.034	28906.2	6.12928
INF.035	21815.3	6.84549
INF.036	24105.5	7.39232
INF.037	22580.1	6.64386
INF.038	20554.6	8.8857
INF.039	32100.1	6.74147
INF.040	31164.6	7.61471
INF.041	29114.6	6.80736
INF.042	25304.7	6.75489
INF.043	32548.2	5.64386
INF.044	-61813	3.90689
INF.045	36509.7	6.10852
INF.046	-68349.7	5.32193
INF.047	31066.3	7.3837
INF.048	28210.7	5.93074
INF.049	29118.8	4.08746
INF.050	27575.7	5.12928
INF.051	5982.6	6.45943
INF.052	21796.4	8.85798
INF.053	28318	7.53916
INF.054	-32087.6	6
INF.055	30392.5	9.82337
INF.056	-91074.3	1
INF.057	28878.9	6.12928
INF.058	-66661.1	1.58496
INF.059	-1541.13	6.74147
INF.060	-2791.57	5.72792
INF.061	32875.4	8.42206
INF.062	32302.8	9.54496
INF.063	31165.8	6.78136
INF.064	-3315.61	6
INF.065	25895	7.9542
INF.066	17386.5	8.83289
INF.067	30737.4	7.59991
INF.068	26475	7.19967
INF.069	13416.3	7.13955
