# Supplementary material for: Immunological fingerprint of 4CMenB recombinant antigens via protein microarray reveals key immunosignatures correlating with bactericidal activity
Source: Nat Commun. 2020 Oct 5;11:4994. doi: 10.1038/s41467-020-18791-0 (PMC7536418; doi:10.1038/s41467-020-18791-0)
Supplement: Supplementary file 3 — Source Data [file 41467_2020_18791_MOESM3_ESM.zip › Source-data-Fig 5D.xlsx]

## Sheet: Figure 5D
Figure 5D
Scatterplots of the absolute value of global MFI first PLS component scores against the log2 of SBA titres for NadA antigen in all age groups.
	Comp 1	Log2(SBA)
ADU.001	-107031	7.27612
ADU.002	-106592	6.67242
ADU.003	-11013	9.42206
ADU.004	-58551.9	8.3966
ADU.005	25854.5	8.56224
ADU.006	-39366.3	8.30378
ADU.007	-91538.8	7.66534
ADU.008	-97882	7.32193
ADU.009	-39641.1	8.64746
ADU.010	17091.3	9.78953
ADU.011	-97702.1	7.47573
ADU.012	-89094.7	6.85798
ADU.013	-77569	7.97154
ADU.014	-106067	6.50779
ADU.015	-106966	7.33985
ADU.016	-56483.1	9.12153
ADU.017	-78600.8	6.82018
ADU.018	-70128	9.74147
ADU.019	30236.6	9.69523
ADU.020	-68274.9	7.70044
ADU.021	-98761.4	7.13955
ADU.022	-86073.1	7.36632
ADU.024	-92415.1	7.7879
ADU.025	-86298.4	7.57743
ADU.026	-43473.1	7.59991
ADU.027	-52400.6	8.8009
ADU.028	-109718	7.56986
ADU.029	-113199	6.83289
ADU.030	-115330	8.45943
ADO.001	-15362.9	10.6724
ADO.002	26222.9	10.6138
ADO.003	53255.4	9.34651
ADO.004	-26023.1	9.40088
ADO.005	-64656.8	8.76818
ADO.006	-85391.7	7.91289
ADO.007	-126119	2.32193
ADO.010	6297.21	8.18487
ADO.011	-36778.8	9.24079
ADO.012	-19512.5	6.9542
ADO.013	-17422.7	9.0607
ADO.015	-20855.9	9.50184
ADO.016	-45793	8.78136
ADO.017	-28402.1	10.5999
ADO.018	-52980.1	10.1799
ADO.019	-9873.08	10.3815
ADO.020	-17092.8	11.0688
ADO.022	-76790.6	9.69697
ADO.024	2943.33	11.258
ADO.025	-22895.5	10.6935
ADO.027	-95635.9	8.61839
ADO.028	18589.1	9.06609
ADO.029	-32590.5	10.3264
ADO.030	25041.6	9.22159
ADO.031	-51666.6	10.817
ADO.033	88745.5	10.5294
ADO.034	23439.2	9.53333
ADO.035	-31732.7	10.3805
ADO.037	6346.3	9.26913
ADO.038	33435.7	12.3449
ADO.040	-7512.55	9.82814
ADO.041	87053.9	11.9326
ADO.042	-45846.5	10.4574
ADO.043	-37810.7	8.42627
ADO.044	-43496.1	9.32643
ADO.045	29279	10.332
INF.001	61198.5	11.3276
INF.002	42396.2	10.4998
INF.003	68765.8	11.6289
INF.004	99064.3	11.5421
INF.005	63989.1	10.421
INF.006	10104.9	9.47776
INF.007	13912.7	9.18239
INF.008	-66465	8.5157
INF.009	60250.1	9.40514
INF.010	-101100	6.62936
INF.011	146448	11.6777
INF.012	123571	11.5746
INF.013	48299.4	12.1709
INF.014	18008.1	9.54882
INF.015	99815.5	11.4105
INF.016	81546.9	11.3276
INF.017	-15946.5	7.76818
INF.018	-32975.5	9.60918
INF.019	26948.1	10.6777
INF.020	29977.2	10.1712
INF.021	98297.3	11.2408
INF.022	16079.3	10.5038
INF.023	-44228.2	9.75322
INF.024	25634.9	9.27845
INF.025	91785.7	11.1978
INF.026	38432.1	9.83605
INF.027	132073	10.8218
INF.028	-96320.2	7.27612
INF.029	-8671.94	10.6055
INF.030	-7651.34	10.6266
INF.031	115475	10.9388
INF.032	71018	11.0464
INF.033	97626.1	10.8186
INF.034	20033.4	10.4409
INF.035	81027.9	10.9189
INF.036	126754	12.6775
INF.037	45355.6	10.7398
INF.038	48456.9	10.9476
INF.039	38109.9	11.543
INF.040	14384.8	7.74819
INF.041	-7426.41	10.374
INF.042	86380.7	11.1137
INF.043	45980	8.85487
INF.044	5305.38	9.5157
INF.045	54690.3	11.0841
INF.046	-90151.4	7.67242
INF.047	64289.8	11.4051
INF.048	-4839.75	9.14466
INF.049	30075	10.3509
INF.050	-849.475	10.6165
INF.051	-28105.8	8.22882
INF.052	107429	11.3337
INF.053	141125	11.3592
INF.054	8048.51	10.2691
INF.055	42376.3	10.5469
INF.056	-110128	6.22882
INF.057	95565.2	12.4533
INF.058	-83442.5	8.49586
INF.059	-39312.3	9.54496
INF.060	44225.7	10.7698
INF.061	76310	10.6847
INF.062	66850.2	9.69349
INF.063	63717.3	10.6742
INF.064	49990.8	11.577
INF.065	24748.9	9.2738
INF.066	106808	11.5206
INF.067	102160	10.7541
INF.068	88538.9	11.1843
INF.069	16740.3	10.4481
